# Supplementary material for: Comparing Prescribing Behaviors and Clinician Experiences Between Multiplex PCR/Pooled Antibiotic Susceptibility Testing and Standard Urine Culture in Complicated UTI Cases
Source: J Clin Med. 2024 Dec 7;13(23):7453. doi: 10.3390/jcm13237453 (PMC11642584; doi:10.3390/jcm13237453)
Supplement: Supplementary file 1 [file jcm-13-07453-s001.zip]

Archive with 1 entries (1 files):
- jcm-3266537-supplementary.pdf
